# Supplementary material for: COVID-19 advising application development for Apple devices (iOS)
Source: PeerJ Comput Sci. 2023 Mar 13;9:e1274. doi: 10.7717/peerj-cs.1274 (PMC10280587; doi:10.7717/peerj-cs.1274)
Supplement: Supplemental Information 1 — The code requires XCode version 14.2 to run the simulation on a Mac device with at least an M1 chip integrated for processing. [file peerj-cs-09-1274-s001.zip › CoviBotCode/ChatTest/BotResponse.swift]

//
//  BotResponse.swift
//  ChatTest
//
//  Created by Nayyar on 20/11/2022.
//

import Foundation


func getBotResponse(message: String) -> String {
    let tempMessage = message.lowercased()
    
    if tempMessage.contains("hello") {
        return "Hey there! Write symptomps / support - for further assistance!"
    } else if tempMessage.contains("symptoms") {
        return "Are you having Temperature / Fever above 100 degree Fahreinhiet!"
    } else if tempMessage.contains("yes") {
        return "Are you having severe symptoms of FLU?"
    } else if tempMessage.contains("yea") {
        return "Are you having problem with breathing with nose?"
    } else if tempMessage.contains("yes i do have") {
        return "Your Symptoms shows you might have a Covid19 Infection!! Reach your nearest hospital for more investigation!!"
    } else if tempMessage.contains("what is the nearest hospital to me?") {
        return "Shaqra General Hospital, Shaqra City"
    } else if tempMessage.contains("support") {
        return "Contact on the Tawakkalna App / Sehaty App for further assistance on Covid19 Treatment!"
    } else if tempMessage.contains("goodbye") {
        return "Talk to you later!"
    } else if tempMessage.contains("sentiment score") {
        return "Your Score shows a negative deviation, do'nt worry at all and visit the hospital soon!"
    } else {
        return "Invalid Input!!"
    }
}
