# Supplementary material for: COVID-19 advising application development for Apple devices (iOS)
Source: PeerJ Comput Sci. 2023 Mar 13;9:e1274. doi: 10.7717/peerj-cs.1274 (PMC10280587; doi:10.7717/peerj-cs.1274)
Supplement: Supplemental Information 1 — The code requires XCode version 14.2 to run the simulation on a Mac device with at least an M1 chip integrated for processing. [file peerj-cs-09-1274-s001.zip › CoviBotCode/ChatTest/Assets.xcassets/AccentColor.colorset/Contents.json]

{
  "colors" : [
    {
      "idiom" : "universal"
    }
  ],
  "info" : {
    "author" : "xcode",
    "version" : 1
  }
}
