# Supplementary material for: COVID-19 advising application development for Apple devices (iOS)
Source: PeerJ Comput Sci. 2023 Mar 13;9:e1274. doi: 10.7717/peerj-cs.1274 (PMC10280587; doi:10.7717/peerj-cs.1274)
Supplement: Supplemental Information 2 — The application was created for advising COVID-19 patients and was tested in the Apple XCode Development Environment. [file peerj-cs-09-1274-s002.zip]

Archive with 66 entries (46 files):
- CoviBotCode/
- __MACOSX/._CoviBotCode
- CoviBotCode/.DS_Store
- __MACOSX/CoviBotCode/._.DS_Store
- CoviBotCode/ChatTest.xcodeproj/
- __MACOSX/CoviBotCode/._ChatTest.xcodeproj
- CoviBotCode/ChatTest/
- __MACOSX/CoviBotCode/._ChatTest
- CoviBotCode/ChatTest.xcodeproj/project.pbxproj
- CoviBotCode/ChatTest.xcodeproj/xcuserdata/
- __MACOSX/CoviBotCode/ChatTest.xcodeproj/._xcuserdata
- CoviBotCode/ChatTest.xcodeproj/project.xcworkspace/
- __MACOSX/CoviBotCode/ChatTest.xcodeproj/._project.xcworkspace
- CoviBotCode/ChatTest/BotResponse.swift
- __MACOSX/CoviBotCode/ChatTest/._BotResponse.swift
- CoviBotCode/ChatTest/.DS_Store
- __MACOSX/CoviBotCode/ChatTest/._.DS_Store
- CoviBotCode/ChatTest/ChatTestApp.swift
- __MACOSX/CoviBotCode/ChatTest/._ChatTestApp.swift
- CoviBotCode/ChatTest/Assets.xcassets/
- __MACOSX/CoviBotCode/ChatTest/._Assets.xcassets
- CoviBotCode/ChatTest/Preview Content/
- __MACOSX/CoviBotCode/ChatTest/._Preview Content
- CoviBotCode/ChatTest/Utils.swift
- __MACOSX/CoviBotCode/ChatTest/._Utils.swift
- CoviBotCode/ChatTest/ContentView.swift
- __MACOSX/CoviBotCode/ChatTest/._ContentView.swift
- CoviBotCode/ChatTest/TestCases/
- CoviBotCode/ChatTest.xcodeproj/xcuserdata/federico.xcuserdatad/
- __MACOSX/CoviBotCode/ChatTest.xcodeproj/xcuserdata/._federico.xcuserdatad
- CoviBotCode/ChatTest.xcodeproj/xcuserdata/aatce.xcuserdatad/
- CoviBotCode/ChatTest.xcodeproj/project.xcworkspace/contents.xcworkspacedata
- __MACOSX/CoviBotCode/ChatTest.xcodeproj/project.xcworkspace/._contents.xcworkspacedata
- CoviBotCode/ChatTest.xcodeproj/project.xcworkspace/xcuserdata/
- CoviBotCode/ChatTest.xcodeproj/project.xcworkspace/xcshareddata/
- __MACOSX/CoviBotCode/ChatTest.xcodeproj/project.xcworkspace/._xcshareddata
- CoviBotCode/ChatTest/Assets.xcassets/AppIcon.appiconset/
- __MACOSX/CoviBotCode/ChatTest/Assets.xcassets/._AppIcon.appiconset
- CoviBotCode/ChatTest/Assets.xcassets/AccentColor.colorset/
- __MACOSX/CoviBotCode/ChatTest/Assets.xcassets/._AccentColor.colorset
- CoviBotCode/ChatTest/Assets.xcassets/Contents.json
- __MACOSX/CoviBotCode/ChatTest/Assets.xcassets/._Contents.json
- CoviBotCode/ChatTest/Preview Content/Preview Assets.xcassets/
- __MACOSX/CoviBotCode/ChatTest/Preview Content/._Preview Assets.xcassets
- CoviBotCode/ChatTest/TestCases/ContentViewTest.swift
- __MACOSX/CoviBotCode/ChatTest/TestCases/._ContentViewTest.swift
- CoviBotCode/ChatTest/TestCases/ContentViewXCTestCase.swift
- __MACOSX/CoviBotCode/ChatTest/TestCases/._ContentViewXCTestCase.swift
- CoviBotCode/ChatTest.xcodeproj/xcuserdata/federico.xcuserdatad/xcschemes/
- __MACOSX/CoviBotCode/ChatTest.xcodeproj/xcuserdata/federico.xcuserdatad/._xcschemes
- CoviBotCode/ChatTest.xcodeproj/xcuserdata/aatce.xcuserdatad/xcschemes/
- CoviBotCode/ChatTest.xcodeproj/project.xcworkspace/xcuserdata/aatce.xcuserdatad/
- CoviBotCode/ChatTest.xcodeproj/project.xcworkspace/xcshareddata/IDEWorkspaceChecks.plist
- __MACOSX/CoviBotCode/ChatTest.xcodeproj/project.xcworkspace/xcshareddata/._IDEWorkspaceChecks.plist
- CoviBotCode/ChatTest.xcodeproj/project.xcworkspace/xcshareddata/swiftpm/
- CoviBotCode/ChatTest/Assets.xcassets/AppIcon.appiconset/Contents.json
- __MACOSX/CoviBotCode/ChatTest/Assets.xcassets/AppIcon.appiconset/._Contents.json
- CoviBotCode/ChatTest/Assets.xcassets/AccentColor.colorset/Contents.json
- __MACOSX/CoviBotCode/ChatTest/Assets.xcassets/AccentColor.colorset/._Contents.json
- CoviBotCode/ChatTest/Preview Content/Preview Assets.xcassets/Contents.json
- __MACOSX/CoviBotCode/ChatTest/Preview Content/Preview Assets.xcassets/._Contents.json
- CoviBotCode/ChatTest.xcodeproj/xcuserdata/federico.xcuserdatad/xcschemes/xcschememanagement.plist
- __MACOSX/CoviBotCode/ChatTest.xcodeproj/xcuserdata/federico.xcuserdatad/xcschemes/._xcschememanagement.plist
- CoviBotCode/ChatTest.xcodeproj/xcuserdata/aatce.xcuserdatad/xcschemes/xcschememanagement.plist
- CoviBotCode/ChatTest.xcodeproj/project.xcworkspace/xcuserdata/aatce.xcuserdatad/UserInterfaceState.xcuserstate
- CoviBotCode/ChatTest.xcodeproj/project.xcworkspace/xcshareddata/swiftpm/configuration/
