# Supplementary material for: COVID-19 advising application development for Apple devices (iOS)
Source: PeerJ Comput Sci. 2023 Mar 13;9:e1274. doi: 10.7717/peerj-cs.1274 (PMC10280587; doi:10.7717/peerj-cs.1274)
Supplement: Supplemental Information 2 — The application was created for advising COVID-19 patients and was tested in the Apple XCode Development Environment. [file peerj-cs-09-1274-s002.zip › CoviBotCode/ChatTest/TestCases/ContentViewTest.swift]

//
//  ContentViewTest.swift
//  ChatTest
//
//  Created by Nayyar on 29/12/2022.
//

import XCTest

final class ContentViewTest: XCTestCase {

    override func setUpWithError() throws {
        // Put setup code here. This method is called before the invocation of each test method in the class.
    }

    override func tearDownWithError() throws {
        // Put teardown code here. This method is called after the invocation of each test method in the class.
    }

    func testExample() throws {
        // This is an example of a functional test case.
        // Use XCTAssert and related functions to verify your tests produce the correct results.
        // Any test you write for XCTest can be annotated as throws and async.
        // Mark your test throws to produce an unexpected failure when your test encounters an uncaught error.
        // Mark your test async to allow awaiting for asynchronous code to complete. Check the results with assertions afterwards.
    }

    func testPerformanceExample() throws {
        // This is an example of a performance test case.
        self.measure {
            // Put the code you want to measure the time of here.
        }
    }

}
