# Supplementary material for: COVID-19 advising application development for Apple devices (iOS)
Source: PeerJ Comput Sci. 2023 Mar 13;9:e1274. doi: 10.7717/peerj-cs.1274 (PMC10280587; doi:10.7717/peerj-cs.1274)
Supplement: Supplemental Information 2 — The application was created for advising COVID-19 patients and was tested in the Apple XCode Development Environment. [file peerj-cs-09-1274-s002.zip › CoviBotCode/ChatTest/TestCases/ContentViewXCTestCase.swift]

//
//  ContentViewXCTestCase.swift
//  ChatTest
//
//  Created by Nayyar on 29/12/2022.
//

import XCTest

final class ContentViewXCTestCase: XCTestCase {

    override func setUpWithError() throws {
        // Put setup code here. This method is called before the invocation of each test method in the class.

        // In UI tests it is usually best to stop immediately when a failure occurs.
        continueAfterFailure = false

        // In UI tests it’s important to set the initial state - such as interface orientation - required for your tests before they run. The setUp method is a good place to do this.
    }

    override func tearDownWithError() throws {
        // Put teardown code here. This method is called after the invocation of each test method in the class.
    }

    func testExample() throws {
        // UI tests must launch the application that they test.
        let app = XCUIApplication()
        app.launch()

        // Use XCTAssert and related functions to verify your tests produce the correct results.
    }

    func testLaunchPerformance() throws {
        if #available(macOS 10.15, iOS 13.0, tvOS 13.0, watchOS 7.0, *) {
            // This measures how long it takes to launch your application.
            measure(metrics: [XCTApplicationLaunchMetric()]) {
                XCUIApplication().launch()
            }
        }
    }
}
