# Supplementary material for: COVID-19 advising application development for Apple devices (iOS)
Source: PeerJ Comput Sci. 2023 Mar 13;9:e1274. doi: 10.7717/peerj-cs.1274 (PMC10280587; doi:10.7717/peerj-cs.1274)
Supplement: Supplemental Information 3 — The Table contains the RAW DATA while comparing the application with the other competitor applications. The application developed in this study is one of the unique applications with a new and noble idea. We have developed the application for iOS Platform and all the competitive applications are checked as per their popularity with the exisiting application that we developed. The application is have a comparison part explained in one more file attached with the supplementary files (Comparison Table.pdf). A Comparison is made with the features proposed by the application under this study to the existing applications in the market. The use of Natural Language Processing and Artificial Intelligence is a key feature that the proposed application adapts. This empowers the application to provide the users more efficient mechanism to help the patients who might have a health issue with the Covid19 infection. The application also suggests various features like the nearest hospital address. Table1. Shows the comparison of the Application with existing competing applications. The features are listed in the first column and 5 applications are benchmarked with the current proposed application. It is worth mentioning that the application proposed in this research is the first of its kind application for the Covid19 patient advising. The application is very useful for those who are having a minor infection or extreme health conditions. The NLP based system powered by artificial intelligence helps the user to decide the prioritized action to be taken while he is suffering from any infection. The application can be generalized for various other types of diseases in the near future. 1. Coronavirus (COVID-19), West Hills College District, https://www.whccd.edu/covid19/, https://westhillscollege.com/covid19/ 2. 19 Advisor, App Store, https://apps.apple.com/us/app/covid-19-advisor/id1503546660 3. iOS 13.7: Apple’s New COVID-19 Contact Tracing System Explained. https://www.forbes.com/si [file peerj-cs-09-1274-s003.xlsx]

## Sheet: Sheet1
Features	Covid-19 Advising Application	West Hills College District	‎Covid-19 Advisor	Contact Tracing System	Tawakkalna (Covid-19 KSA)	WHO launches COVID-19
Reference ->	Proposed	[1]	[2]	[3]	[4]	[5]
Personal Assistance	Yes	No	No	No	No	No
Natural Language Processing	Yes	No	No	No	No	No
Artificial Intelligence	Yes	No	No	Yes	Yes	No
Maps Integration	Yes	No	No	No	Yes	Yes
Dashboard Covid-19	No	Yes	Yes	No	No	Yes
NLP based Suggestions	Yes	No	No	No	No	No
